# Supplementary material for: Complete genome sequences of Francisella noatunensis subsp. orientalis strains FNO12, FNO24 and FNO190: a fish pathogen with genomic clonal behavior
Source: Stand Genomic Sci. 2016 Apr 12;11:30. doi: 10.1186/s40793-016-0151-0 (PMC4828924; doi:10.1186/s40793-016-0151-0)
Supplement: Additional file 1: — Alignment of proteins coding sequences with less than 99 % identity between the three sequenced genomes. (TXT 20 kb) [file 40793_2016_151_MOESM1_ESM.txt]

>FNO12_0117 FNO12_0117 Hypothetical protein 109732:110271 forward
>FNO24_0117 FNO24_0117 Hypothetical protein 109746:110213 forward
>FNO190_0117 FNO190_0117 Hypothetical protein 109730:110245 forward

FNO12_0117       ATGAAGAAGTATTCAGTAATAGTTTTGTCAATATTGTTAATAGGATGTTCAAGTAACCCA
FNO24_0117       ATGAAGAAGTATTCAGTAATAGTTTTGTCAATATTGTTAATAGGATGTTCAAGTAACCCA
FNO190_0117      ATGAAGAAGTATTCAGTAATAGTTTTGTCAATATTGTTAATAGGATGTTCAAGTAACCCA
                 ************************************************************

FNO12_0117       AAAATTATAGAAGTAGGGCCTGAGGTAATTGTTTCTGAGAAGCAGCTGTTGACGAAGGAA
FNO24_0117       AAAATTATAGAAGTAGGGCCTGAGGTAATTGTTTCTGAGAAGCAGCTGTTGACGAAGGAA
FNO190_0117      AAAATTATAGAAGTAGGGCCTGAGGTAATTGTTTCTGAGAAGCAGCTGTTGACGAAGGAA
                 ************************************************************

FNO12_0117       GAAATAAAAAAAGAAGATACTAAGGATGATGCTCTTACAGGTACAGGTACAGGTACAGGT
FNO24_0117       GAAATAAAAAAAGAAGATACTAAGGATGATGCTCTTACAGGTACAGGTACAGGTACAGGT
FNO190_0117      GAAATAAAAAAAGAAGATACTAAGGATGATGCTCTTACAGGTACAGGTACAGGTACAGGT
                 ************************************************************

FNO12_0117       ACAGGTACAGGTACAGGTACAGGTACAGGTACAGGTACAGGTACAGGTACAGGTACAGGT
FNO24_0117       ACAGGTACAGGTACAGGTACAGG------TAC----A--GGTAC----A--GGTAC----
FNO190_0117      ACAGGTACAGGTACAGGTACAGG----G-T-C---TG--GGT-C---TG--GGT-C---T
                 ***********************      * *       *** *       *** *    

FNO12_0117       ACAGGTAC-AGGTACAGGGTCTGGGTCTGGGTCTGGGTCTGGGTCTGGGTCTGGGTCTGG
FNO24_0117       A--GGTAC-AGGTACAGG-T--A---C-AGGT--A---C-AGGT--A---C-AGGT--A-
FNO190_0117      G--GGT-CTGGGT-CTGGGTCTGGGTCTGGGTCTGGGTCTGGGTCTGGGTCTGGGTCTGG
                    *** *  *** * ** *      *  ***      *  ***      *  ***    

FNO12_0117       GTCTGGGTCTGGGTCTGGGTCTGGGTCTGGGTCTGGGTCTGGGTCTGGGTCTGGGTCTGG
FNO24_0117       --C-AGG---G--TCTGGGTCTGGGTCTGGGTCTGGGTCTGGGTCTGGGTCTGGGTCTGG
FNO190_0117      GTCTGGGTCTGGGTCTGGGTCTGGGTCTGGGTCTGGGTCTGGGTCTGGGTCTGGGTCTGG
                   *  **   *  ***********************************************

FNO12_0117       GTCTGGGTCTGGGTCTGGGTCTGGGTCTGGGTCTGCTGTTATCGGAGCAGGAACAGGTGG
FNO24_0117       GTCTGGGTCTGGGTCTG---CTG--T-T------------ATCGGAGCAGGAACAGGTGG
FNO190_0117      GTCTGGGTCTGGGTCTGGGTCTGGGTCTGGGTCTGCTGTTATCGGAGCAGGAACAGGTGG
                 *****************   ***  * *            ********************

FNO12_0117       CTTGGTAGGGGCAGGAGGTAGCTATATTTATGCATCTACTAAAGATGTAGATAAAATAAA
FNO24_0117       CTTGGTAGGGGCAGGAGGTAGCTATATTTATGCATCTACTAAAGATGTAGATAAAATAAA
FNO190_0117      CTTGGTAGGGGCAGGAGGTAGCTATATTTATGCATCTACTAAAGATGTAGATAAAATAAA
                 ************************************************************

FNO12_0117       AGGCAAATATCCGTTTGAAGTTTTAGAGGATGGTAAATCTTCACCAATAACATTTGGGTA
FNO24_0117       AGGCAAATATCCGTTTGAAGTTTTAGAGGATGGTAAATCTTCACCAATAACATTTGGGTA
FNO190_0117      AGGCAAATATCCGTTTGAAGTTTTAGAGGATGGTAAATCTTCACCAATAACATTTGGGTA
                 ************************************************************

FNO12_0117       G
FNO24_0117       G
FNO190_0117      G
                 *

>FNO12_0182 FNO12_0182 Hypothetical protein 176665:177369 forward
>FNO24_0182 FNO24_0182 Hypothetical protein 176610:177305 forward
>FNO190_0182 FNO190_0182 Hypothetical protein 176636:177358 forward

FNO12_0182       ATGTCGCTAAGAAGATTAATATTTGCTTTGTTATTATTACCATGTTTTTGTTTTTCGAAT
FNO24_0182       ATGTCGCTAAGAAGATTAATATTTGCTTTGTTATTATTACCATGTTTTTGTTTTTCGAAT
FNO190_0182      ATGTCGCTAAGAAGATTAATATTTGCTTTGTTATTATTACCATGTTTTTGTTTTTCGAAT
                 ************************************************************

FNO12_0182       AAGTGGAATGATTTATGGCAAACAAGAGATCAACAAGGTATGAACTATTATGATAGTGGT
FNO24_0182       AAGTGGAATGATTTATGGCAAACAAGAGATCAACAAGGTATGAACTATTATGATAGTGGT
FNO190_0182      AAGTGGAATGATTTATGGCAAACAAGAGATCAACAAGGTATGAACTATTATGATAGTGGT
                 ************************************************************

FNO12_0182       AATGCAAAAAAGGCGGCTGAAGCTTTTGAAAATAGTAATTGGAAAGGTTCTTCATACTAT
FNO24_0182       AATGCAAAAAAGGCGGCTGAAGCTTTTGAAAATAGTAATTGGAAAGGTTCTTCATACTAT
FNO190_0182      AATGCAAAAAAGGCGGCTGAAGCTTTTGAAAATAGTAATTGGAAAGGTTCTTCATACTAT
                 ************************************************************

FNO12_0182       AAGGCTGGAGACTATCAGAACGCATATCAAGAGTTTAAAAAAGATGATTCAGCTAAAGGG
FNO24_0182       AAGGCTGGAGACTATCAGAACGCATATCAAGAGTTTAAAAAAGATGATTCAGCTAAAGGG
FNO190_0182      AAGGCTGGAGACTATCAGAACGCATATCAAGAGTTTAAAAAAGATGATTCAGCTAAAGGG
                 ************************************************************

FNO12_0182       TTGTATAATCAGGGTAATGCCTTAACGCATATGGGCGAATACAAGAAAGCTATAGATGCA
FNO24_0182       TTGTATAATCAGGGTAATGCCTTAACGCATATGGGCGAATACAAGAAAGCTATAGATGCA
FNO190_0182      TTGTATAATCAGGGTAATGCCTTAACGCATATGGGCGAATACAAGAAAGCTATAGATGCA
                 ************************************************************

FNO12_0182       TATACAAAAGCTATACAAAAAAGGCCAGATTTTGCAGATGCAAAAAACAACTTAGAAGTA
FNO24_0182       TATACAAAAGCTATACAAAAAAGGCCAGATTTTGCAGATGCAAAAAACAACTTAGAAGTA
FNO190_0182      TATACAAAAGCTATACAAAAAAGGCCAGATTTTGCAGATGCAAAAAACAACTTAGAAGTA
                 ************************************************************

FNO12_0182       GCTAAAGAGCTAGATAAGCAAAAAGATAATCAGCAGAATTCTCAAGATAATAAAGATAAT
FNO24_0182       GCTAAAGAGCTAGATAAGCAAAAAGATAATCAGCAGAATTCTCAAGATAATAAAGATAAT
FNO190_0182      GCTAAAGAGCTAGATAAGCAAAAAGATAATCAGCAGAATTCTCAAGATAATAAAGATAAT
                 ************************************************************

FNO12_0182       AAAGATAATAAAGATAATAAAGATAATAAAGATAATAAAGATAATAAAGATAATAAAGAT
FNO24_0182       AAAGATAATAAAGATAATAAAGATAATAAAGATAATAAAGATAATAAAGATAATAAAGAT
FNO190_0182      AAAGATAATAAAGATAATAAAGATAATAAAGATAATAAAGATAATAAAGATAATAAAGAT
                 ************************************************************

FNO12_0182       AATAAAGATAATAAAGATAATAAAGATAATAAAGATAATAAAGATAATAAAGATAATAAA
FNO24_0182       AATAAAGATAATAAAGATAATAAAGATAATAAAGATAATAAAGATAATAAAGATAAT---
FNO190_0182      AATAAAGATAATAAAGATAATAAAGATAATAAAGATAATAAAGATAATAAAGATAATAAA
                 *********************************************************   

FNO12_0182       GATAAT------------------CCTGAGCAATCAGATACTGCAGATCAGCGCCAACAA
FNO24_0182       ------------------------CCTGAGCAATCAGATACTGCAGATCAGCGCCAACAA
FNO190_0182      GATAATAAAGATAATAAAGATAATCCTGAGCAATCAGATACTGCAGATCAGCGCCAACAA
                                         ************************************

FNO12_0182       GAACTAAATGACAAAGAGGCGAATAAGCTTCTAGCTGTGATAAATGATAATCCAGGGGGA
FNO24_0182       GAACTAAATGACAAAGAGGCGAATAAGCTTCTAGCTGTGATAAATGATAATCCAGGGGGA
FNO190_0182      GAACTAAATGACAAAGAGGCGAATAAGCTTCTAGCTGTGATAAATGATAATCCAGGGGGA
                 ************************************************************

FNO12_0182       CTTCTTAGAAATAAATTTGCGCGTGACTACCAGAGGATGATAGGAGATAAGCGTGAGAAC
FNO24_0182       CTTCTTAGAAATAAATTTGCGCGTGACTACCAGAGGATGATAGGAGATAAGCGTGAGAAC
FNO190_0182      CTTCTTAGAAATAAATTTGCGCGTGACTACCAGAGGATGATAGGAGATAAGCGTGAGAAC
                 ************************************************************

FNO12_0182       TAA
FNO24_0182       TAA
FNO190_0182      TAA
                 ***

>FNO12_???? not present
>FNO24_0894 FNO24_0894 Hypothetical protein 848690:849511 forward
>FNO190_???? not present

>FNO12_???? not present
>FNO24_0895 FNO24_0895 Hypothetical protein 849916:850848 forward
>FNO190_???? not present

>FNO12_1085 FNO12_1085 Hypothetical protein 1049212:1049322 reverse
>FNO24_1087 FNO24_1087 Hypothetical protein 1051795:1051878 forward
>FNO190_1085 FNO190_1085 Hypothetical protein 1049158:1049241 forward

FNO12_1085       TTGTACCTCATTAGCTATCCACTCA-CTATC-ACTAAAGTTACATTGCTGGATATTT-TC
FNO24_1087       TTG--C-TCAT-GG-TA---A-T-AGC-ATCTA-TAAA-T-A--TT-CT---C-TTTAT-
FNO190_1085      TTG--C-TCAT-GG-TA---A-T-AGC-ATCTA-TAAA-T-A--TT-CT---C-TTTAT-
                 ***  * ****  * **   * * * * *** * **** * *  ** **     *** * 

FNO12_1085       ATTATAAAGAGAATATTTA-TAGATG---CTATTACC-ATGAGCAAAGCTA-ACCTTTAA
FNO24_1087       A--ATGAA-A-A-TATCCAGCA-ATGTAACT-TTAGTGAT-AGTGA-G-TGGA--T--AG
FNO190_1085      A--ATGAA-A-A-TATCCAGCA-ATGTAACT-TTAGTGAT-AGTGA-G-TGGA--T--AG
                 *  ** ** * * ***  *  * ***   ** ***   ** **  * * *  *  *  * 

>FNO12_1137 FNO12_1137 Type IV pili 1091337:1092215 reverse
>FNO24_1139 FNO24_1139 Type IV pili 1093846:1094786 reverse
>FNO190_1137 FNO190_1137 Type IV pili 1091267:1092147 reverse

FNO12_1137       ATGATATCGTTACTACTTGAAAAAAGACGCAAAAAAGCACAAAAAACAGTTCTAGGTATT
FNO24_1139       ATGATATCGTTACTACTTGAAAAAAGACGCAAAAAAGCACAAAAAACAGTTCTAGGTATT
FNO190_1137      ATGATATCGTTACTACTTGAAAAAAGACGCAAAAAAGCACAAAAAACAGTTCTAGGTATT
                 ************************************************************

FNO12_1137       GAATACGATAGGTGTTCACTAGCTAGCGTGAAGCTTGATAAAAGACGAGAGGATTACACA
FNO24_1139       GAATACGATAGGTGTTCACTAGCTAGCGTGAAGCTTGATAAAAGACGAGAGGATTACACA
FNO190_1137      GAATACGATAGGTGTTCACTAGCTAGCGTGAAGCTTGATAAAAGACGAGAGGATTACACA
                 ************************************************************

FNO12_1137       TTAGTAAGCTGTAATAGTCATGTATTTGCTCTAGAAGCTTATTTTGAAGGTGAATTGACG
FNO24_1139       TTAGTAAGCTGTAATAGTCATGTATTTGCTCTAGAAGCTTATTTTGAAGGTGAATTGACG
FNO190_1137      TTAGTAAGCTGTAATAGTCATGTATTTGCTCTAGAAGCTTATTTTGAAGGTGAATTGACG
                 ************************************************************

FNO12_1137       AATGAGTATGTTGGTAATGTTGTTGCAGAAATTATAAAGGAGAATAAGCTTGGTCGCTTT
FNO24_1139       AATGAGTATGTTGGTAATGTTGTTGCAGAAATTATAAAGGAGAATAAGCTTGGTCGCTTT
FNO190_1137      AATGAGTATGTTGGTAATGTTGTTGCAGAAATTATAAAGGAGAATAAGCTTGGTCGCTTT
                 ************************************************************

FNO12_1137       GTTAAACTAGGATTTACTAGTTACAATGAAATTGATGTCACTAAAGAAGAAATTACTTGT
FNO24_1139       GTTAAACTAGGATTTACTAGTTACAATGAAATTGATGTCACTAAAGAAGAAATTACTTGT
FNO190_1137      GTTAAACTAGGATTTACTAGTTACAATGAAATTGATGTCACTAAAGAAGAAATTACTTGT
                 ************************************************************

FNO12_1137       GATAAAAGAGCATTAGAAATAATAAAAAAAGAGGGTGTGTTTTTTTATATAAATGTATAT
FNO24_1139       GATAAAAGAGCATTAGAAATAATAAAAAAAGAGGGTGTGTTTTTTTATATAAATGTATAT
FNO190_1137      GATAAAAGAGCATTAGAAATAATAAAAAAAGAGGGTGTGTTTTTTTATATAAATGTATAT
                 ************************************************************

FNO12_1137       TTCTTAAAAAACGCTTTCCAGATAGTTATACAGACATTGCGTATGATTATTATGATTAAC
FNO24_1139       TTCTTAAAAAACGCTTTCCAGATAGTTATACAGACATTGCGTATGATTATTATGATTAAC
FNO190_1137      TTCTTAAAAAACGCTTTCCAGATAGTTATACAGACATTGCGTATGATTATTATGATTAAC
                 ************************************************************

FNO12_1137       TAGAGAGTAATGGTACTTTAGTTATATATTATATTAAAATAATGAAAAGATTAAAAGATT
FNO24_1139       TAGAGAGTAATGGTACTTTAGTTATATATTATATTAAAATAATGAAAAGATTAAAAGATT
FNO190_1137      TAGAGAGTAATGGTACTTTAGTTATATATTATATTAAAATAATGAAAAGATTAAAAGATT
                 ************************************************************

FNO12_1137       ATATAGTATTTCTAGCAAAGCAAAATGAGCACTATCTGTTTGTGTTCTAGATAAACTTGC
FNO24_1139       ATATAGTATTTCTAGCAAAGCAAAATGAGCACTATCTGTTTGTGTTCTAGATAAACTTGC
FNO190_1137      ATATAGTATTTCTAGCAAAGCAAAATGAGCACTATCTGTTTGTGTTCTAGATAAACTTGC
                 ************************************************************

FNO12_1137       GATTAGTAACTTTGTTTCAGAACTTTTTCTTAGTGAGATATCGCAATACTCTAGTGATAG
FNO24_1139       GATTAGTAACTTTGTTTCAGAACTTTTTCTTAGTGAGATATCGCAATACTCTAGTGATAG
FNO190_1137      GATTAGTAACTTTGTTTCAGAACTTTTTCTTAGTGAGATATCGCAATACTCTAGTGATAG
                 ************************************************************

FNO12_1137       TGTTTTTTTAGGGTTATATTCAGATAAGTTATCTATTTATAGTTTTTCTCCACAAGGTGA
FNO24_1139       TGTTTTTTTAGGGTTATATTCAGATAAGTTATCTATTTATAGTTTTTCTCCACAAGGTGA
FNO190_1137      TGTTTTTTTAGGGTTATATTCAGATAAGTTATCTATTTATAGTTTTTCTCCACAAGGTGA
                 ************************************************************

FNO12_1137       ACTAAAAAGTTATGAATCTGTTAAAATAAGATAATAATGTTTATGTATATGGAATTAAAC
FNO24_1139       ACTAAAAAGTTATGAATCTGTTAAAATAAGATAATAATGTTTATGTATATGGAATTAAAC
FNO190_1137      ACTAAAAAGTTATGAATCTGTTAAAATAAGATAATAATGTTTATGTATATGGAATTAAAC
                 ************************************************************

FNO12_1137       AAAATTTTGAGAATATCTTCGAATCAATAAAGGATTTATCTCAAAAGAATTGTAAAATAC
FNO24_1139       AAAATTTTGAGAATATCTTCGAATCAATAAAGGATTTATCTCAAAAGAATTGTAAAATAC
FNO190_1137      AAAATTTTGAGAATATCTTCGAATCAATAAAGGATTTATCTCAAAAGAATTGTAAAATAC
                 ************************************************************

FNO12_1137       TTGATCCATTCATAAACATAGATTGTCAAAAGTTTGGAGATATAGAGCAACCATATAGGT
FNO24_1139       TTGATCCATTCATAAACATAGATTGTCAAAAGTTTGGAGATATAGAGCAACCATATAGGT
FNO190_1137      TTGATCCATTCATAAACATAGATTGTCAAAAGTTTGGAGATATAGAGCAACCATATAGGT
                 ************************************************************

FNO12_1137       ATGTTTTACCAATAGCAATTGCTATGAAGGAGGCTCTAA---------------------
FNO24_1139       ATGTTTTACCAATAGCAATTGCTATGAAGGAGGCTCTAAAAGTAATGAAAGATCTTAATT
FNO190_1137      ATGTTTTACCAATAGCAATTGCTATGAAGGAGGCTCTAAAA-------------------
                 ***************************************                     

FNO12_1137       -----------------------------------------
FNO24_1139       TTGTACGTGGTCGTTGGCGCCAAAACAGCTTACTTATATAG
FNO190_1137      -----------------------------------------


>FNO12_1521 FNO12_1521 Hypothetical protein 1472805:1473033 reverse
>FNO24_1523 FNO24_1523 Hypothetical protein 1475379:1475607 reverse
>FNO190_1521 FNO190_1521 Hypothetical protein 1472773:1472935 reverse

FNO12_1521       ATGTTAGAACATCATCCATTAGTTAAAGAATTTCCTGAATTAAGAGATCAAATTACGCAA
FNO24_1523       ATGTTAGAACATCATCCATTAGTTAAAGAATTTCCTGAATTAAGAGATCAAATTACGCAA
FNO190_1521      ATGTTAGAACATCATCCATTAGTTAAAGAATTTCCTGAATTAAGAGATCAAATTACGCAA
                 ************************************************************

FNO12_1521       TATGAAAGAAAATCATCATATCAGTAATCAAATGAAGAAATATGAAGATCTAGATAAGAA
FNO24_1523       TATGAAAGAAAATCATCATATCAGTAATCAAATGAAGAAATATGAAGATCTAGATAAGAA
FNO190_1521      TATGAAAGAAAATCATCATATCAGTAATCAAATGAAGAAATATGAAGATCTAGATAAGAA
                 ************************************************************

FNO12_1521       AATATATAATCTTGAAAGTCCAGGTATGTTTGAAGATATGTAGTTAGAAGAGTTGAAAAA
FNO24_1523       AATATATAATCTTGAAAGTCCAGGTATGTTTGAAGATATGTAGTTAGAAGAGTTGAAAAA
FNO190_1521      AATATATAATCTTGAAAGTCCAGGTATGTTTGAAGATATGTAG-----------------
                 *******************************************                 

FNO12_1521       GCAAAGATTAGAAATCAAAGATATCATCTATAAAGCTCTAAAAAGTTAA
FNO24_1523       GCAAAGATTAGAAATCAAAGATATCATCTATAAAGCTCTAAAAAGTTAA
FNO190_1521      -------------------------------------------------


>FNO12_1807 FNO12_1807 Secretion protein 1761254:1762426 reverse
>FNO24_1809 FNO24_1809 Secretion protein 1763833:1765023 reverse
>FNO190_1807 FNO190_1807 Secretion protein 1761146:1762311 reverse

FNO12_1807       ATGCAATTAAAATCATCAGAAATGCTTAGAAAAGATCCTAGCTTTAAAAAGATTATATTC
FNO24_1809       ATGCAATTAAAATCATCAGAAATGCTTAGAAAAGATCCTAGCTTTAAAAAGATTATATTC
FNO190_1807      ATGCAATTAAAATCATCAGAAATGCTTAGAAAAGATCCTAGCTTTAAAAAGATTATATTC
                 ************************************************************

FNO12_1807       TTAGTTTTATTGAGTATTATTGTAGTTGTAGTTGTAGTTGTAGTTGTAGTTGTAGTTGTA
FNO24_1809       TTAGTTTTATTGAGTATTATTGTAGTTGTAGTTGTAGTTGTAGTTGTAGTTGTAGTTGTA
FNO190_1807      TTAGTTTTATTGAGTATTATTGTAGTTGTAGTTGTAGTTGTAGTTGTAGTTGTAGTTGTA
                 ************************************************************

FNO12_1807       GTTGTAGTTGTAGTTGTAGTTGTAGTTGTAGTTGTAGTTGTAGTTGTAGTTGTAGTTGTA
FNO24_1809       GTTGTAGTTGTAGTTGTAGTTGTAGTTGTAGTTGTAGTTGTAGTTGTAGTTGTAGTTGTA
FNO190_1807      GTTGTAGTTGTAGTTGTAGTTGTAGTTGTAGTTGTAGTTGTAGTTGTAGTTGTAGTTGTA
                 ************************************************************

FNO12_1807       GTTGTAGTTGTAGTTGT------------------CTTGGCTATGATTCCATGGCAACAG
FNO24_1809       GTTGTAGTTGTAGTTGTAGTTGTAGTTGTAGTTGTCTTGGCTATGATTCCATGGCAACAG
FNO190_1807      GTTGTAGTTGT------------------------CTTGGCTATGATTCCATGGCAACAG
                 ***********                        *************************

FNO12_1807       ACAGTTGATGGCTATGGAGATGTTACAACCTTATCACCATCTGAGCGCCAGCAAAATATA
FNO24_1809       ACAGTTGATGGCTATGGAGATGTTACAACCTTATCACCATCTGAGCGCCAGCAAAATATA
FNO190_1807      ACAGTTGATG-CTATGGAGATGTTACAACCTTATCACCATCTGAGCGCCAGCAAAATATA
                 ********** *************************************************

FNO12_1807       TCTGCACCTATTGGATGTAGGCTAGGTAAGTGGTATGTATTTGAAGGAGATACTGTTAAG
FNO24_1809       TCTGCACCTATTGGATGTAGGCTAGGTAAGTGGTATGTATTTGAAGGAGATACTGTTAAG
FNO190_1807      TCTGCACCTATTGGATGTAGGCTAGGTAAGTGGTATGTATTTGAAGGAGATACTGTTAAG
                 ************************************************************

FNO12_1807       AAAGGTGATCCTATTGTTGAGGTACTTGATCTTGATCCTGAGGTTGTCTCTCGTTTAGAA
FNO24_1809       AAAGGTGATCCTATTGTTGAGGTACTTGATCTTGATCCTGAGGTTGTCTCTCGTTTAGAA
FNO190_1807      AAAGGTGATCCTATTGTTGAGGTACTTGATCTTGATCCTGAGGTTGTCTCTCGTTTAGAA
                 ************************************************************

FNO12_1807       GAAGAAAAAGCTGCAATTGAACTAGGTATCAAGTTAGTTAAGTTAGCTATAAAGAATACT
FNO24_1809       GAAGAAAAAGCTGCAATTGAACTAGGTATCAAGTTAGTTAAGTTAGCTATAAAGAATACT
FNO190_1807      GAAGAAAAAGCTGCAATTGAACTAGGTATCAAGTTAGTTAAGTTAGCTATAAAGAATACT
                 ************************************************************

FNO12_1807       CAAAACAATATTGAAAGACATAAATATCTTATAGATAAAGGAGCTAGTACTCAAAGAATA
FNO24_1809       CAAAACAATATTGAAAGACATAAATATCTTATAGATAAAGGAGCTAGTACTCAAAGAATA
FNO190_1807      CAAAACAATATTGAAAGACATAAATATCTTATAGATAAAGGAGCTAGTACTCAAAGAATA
                 ************************************************************

FNO12_1807       TATGAGCAGGCTCAGATGGAGATGGTTAACTATACTCAAGAACTATCAAAACTTAATGTT
FNO24_1809       TATGAGCAGGCTCAGATGGAGATGGTTAACTATACTCAAGAACTATCAAAACTTAATGTT
FNO190_1807      TATGAGCAGGCTCAGATGGAGATGGTTAACTATACTCAAGAACTATCAAAACTTAATGTT
                 ************************************************************

FNO12_1807       GATCTAGCGAAAGTAAAGGCACAAATAGCACGTCAACAAAGTCGTCTAGTCAAAGCTCCT
FNO24_1809       GATCTAGCGAAAGTAAAGGCACAAATAGCACGTCAACAAAGTCGTCTAGTCAAAGCTCCT
FNO190_1807      GATCTAGCGAAAGTAAAGGCACAAATAGCACGTCAACAAAGTCGTCTAGTCAAAGCTCCT
                 ************************************************************

FNO12_1807       ACAGATGGTGTGATAATGGATCGTATCCATGGTATGGGAGGGGTAATAGTCAAAGATACA
FNO24_1809       ACAGATGGTGTGATAATGGATCGTATCCATGGTATGGGAGGGGTAATAGTCAAAGATACA
FNO190_1807      ACAGATGGTGTGATAATGGATCGTATCCATGGTATGGGAGGGGTAATAGTCAAAGATACA
                 ************************************************************

FNO12_1807       GATGTATTAGTGGTTATAGTTCCAGAGAGTAAGTCTAGAATAGTTGAGTTATAGGTTAAT
FNO24_1809       GATGTATTAGTGGTTATAGTTCCAGAGAGTAAGTCTAGAATAGTTGAGTTATAGGTTAAT
FNO190_1807      GATGTATTAGTGGTTATAGTTCCAGAGAGTAAGTCTAGAATAGTTGAGTTATAGGTTAAT
                 ************************************************************

FNO12_1807       AGTATGGATGTCCCTATGGTCAAGGTCGGAGATAATGTAATGTTACAATTTGAGGGGTGG
FNO24_1809       AGTATGGATGTCCCTATGGTCAAGGTCGGAGATAATGTAATGTTACAATTTGAGGGGTGG
FNO190_1807      AGTATGGATGTCCCTATGGTCAAGGTCGGAGATAATGTAATGTTACAATTTGAGGGGTGG
                 ************************************************************

FNO12_1807       CCTGCTATACAATTTAGTGAATGGCCTTAGGTAGCAATCGGTACCTTTGAAGGTGAGGTT
FNO24_1809       CCTGCTATACAATTTAGTGAATGGCCTTAGGTAGCAATCGGTACCTTTGAAGGTGAGGTT
FNO190_1807      CCTGCTATACAATTTAGTGAATGGCCTTAGGTAGCAATCGGTACCTTTGAAGGTGAGGTT
                 ************************************************************

FNO12_1807       ATATTTATCTCTCCACAAAATAATGCCCAAGGACAGTTTAAGATATTTGTTAAACAAAGT
FNO24_1809       ATATTTATCTCTCCACAAAATAATGCCCAAGGACAGTTTAAGATATTTGTTAAACAAAGT
FNO190_1807      ATATTTATCTCTCCACAAAATAATGCCCAAGGACAGTTTAAGATATTTGTTAAACAAAGT
                 ************************************************************

FNO12_1807       GGTAGTAGGGATTGGCCATCTCCTGATGTATTAAGATTAGGTACCAAAGTACATGGTTGG
FNO24_1809       GGTAGTAGGGATTGGCCATCTCCTGATGTATTAAGATTAGGTACCAAAGTACATGGTTGG
FNO190_1807      GGTAGTAGGGATTGGCCATCTCCTGATGTATTAAGATTAGGTACCAAAGTACATGGTTGG
                 ************************************************************

FNO12_1807       GTATTACTTAATGATGTTAGTCTAGGTTATGAGCTATGGCGTAGATACAATGGTTTCCCA
FNO24_1809       GTATTACTTAATGATGTTAGTCTAGGTTATGAGCTATGGCGTAGATACAATGGTTTCCCA
FNO190_1807      GTATTACTTAATGATGTTAGTCTAGGTTATGAGCTATGGCGTAGATACAATGGTTTCCCA
                 ************************************************************

FNO12_1807       ATAAAACTAAACAGTAGCCAGCTACATATAGGTATCAAAAAGAGTGAGTCAGTGATTAAG
FNO24_1809       ATAAAACTAAACAGTAGCCAGCTACATATAGGTATCAAAAAGAGTGAGTCAGTGATTAAG
FNO190_1807      ATAAAACTAAACAGTAGCCAGCTACATATAGGTATCAAAAAGAGTGAGTCAGTGATTAAG
                 ************************************************************

FNO12_1807       CCTGTAACAGTAAAAGAGCAAATACAGAATCAACCATCAAATATAAAATAG
FNO24_1809       CCTGTAACAGTAAAAGAGCAAATACAGAATCAACCATCAAATATAAAATAG
FNO190_1807      CCTGTAACAGTAAAAGAGCAAATACAGAATCAACCATCAAATATAAAATAG
                 ***************************************************
