# Supplementary material for: Complete genome sequences of Francisella noatunensis subsp. orientalis strains FNO12, FNO24 and FNO190: a fish pathogen with genomic clonal behavior
Source: Stand Genomic Sci. 2016 Apr 12;11:30. doi: 10.1186/s40793-016-0151-0 (PMC4828924; doi:10.1186/s40793-016-0151-0)
Supplement: Additional file 4: — COG functional categories found of each species-specific CDS of Francisella noatunensis subsp. orientalis. (TXT 16 kb) [file 40793_2016_151_MOESM4_ESM.txt]

OOM_0018	COG0711	C	FoF1-type ATP synthase, membrane subunit b or b'
OOM_0019	COG1651	O	Protein-disulfide isomerase
OOM_0091	COG0025	P	NhaP-type Na+/H+ or K+/H+ antiporter
OOM_0133	COG1887	MI	CDP-glycerol glycerophosphotransferase, TagB/SpsB family
OOM_0145	COG0671	I	Membrane-associated phospholipid phosphatase
OOM_0147	COG5001	T	Predicted signal transduction protein containing a membrane domain, an EAL and a GGDEF domain
OOM_0189	COG3228	T	Mlc titration factor MtfA, regulates ptsG expression
OOM_0198	COG0832	E	Urease beta subunit
OOM_0296	COG3468	MU	Type V secretory pathway, adhesin AidA
OOM_0342	COG0621	J	tRNA A37 methylthiotransferase MiaB
OOM_0352	COG4994	S	Uncharacterized protein
OOM_0353	COG0637	GR	Beta-phosphoglucomutase or related phosphatase, HAD superfamily
OOM_0354	COG1051	F	ADP-ribose pyrophosphatase YjhB, NUDIX family
OOM_0355	COG0456	J	Ribosomal protein S18 acetylase RimI and related acetyltransferases
OOM_0356	COG5628	R	Predicted acetyltransferase
OOM_0357	COG3153	R	Predicted N-acetyltransferase YhbS
OOM_0358	COG0397	S	Uncharacterized conserved protein YdiU, UPF0061 family
OOM_0360	COG0735	P	Fe2+ or Zn2+ uptake regulation protein
OOM_0363	COG0352	H	Thiamine monophosphate synthase
OOM_0364	COG2145	H	Hydroxyethylthiazole kinase, sugar kinase family
OOM_0365	COG0611	H	Thiamine monophosphate kinase
OOM_0367	COG0819	H	Thiaminase
OOM_0368	COG1396	K	Transcriptional regulator, contains XRE-family HTH domain
OOM_0438	COG0841	V	Multidrug efflux pump subunit AcrB
OOM_0451	COG1073	T	Fermentation-respiration switch protein FrsA, has esterase activity, DUF1100 family
OOM_0453	COG1495	O	Disulfide bond formation protein DsbB
OOM_0517	COG0403	E	Glycine cleavage system protein P (pyridoxal-binding), N-terminal domain
OOM_0592	COG0744	M	Membrane carboxypeptidase (penicillin-binding protein)
OOM_0595	COG2232	R	Predicted ATP-dependent carboligase, ATP-grasp superfamily
OOM_0734	COG3104	E	Dipeptide/tripeptide permease
OOM_0749	COG1894	C	NADH:ubiquinone oxidoreductase, NADH-binding 51 kD subunit (chain F)
OOM_0753	COG1353	V	CRISPR/Cas system-associated protein Cas10, large subunit of type III CRISPR-Cas systems, contains HD superfamily nuclease domain
OOM_0772	COG0207	F	Thymidylate synthase
OOM_0802	COG1835	M	Peptidoglycan/LPS O-acetylase OafA/YrhL, contains acyltransferase and SGNH-hydrolase domains
OOM_0819	COG1670	JO	Protein N-acetyltransferase, RimJ/RimL family
OOM_0849	COG3264	M	Small-conductance mechanosensitive channel
OOM_0939	COG2911	U	Autotransporter translocation and assembly factor TamB
OOM_0948	COG2992	R	Uncharacterized FlgJ-related protein
OOM_0998	COG1600	J	Epoxyqueuosine reductase QueG (queuosine biosynthesis)
OOM_1023	COG2132	DPM	Multicopper oxidase with three cupredoxin domains (includes cell division protein FtsP and spore coat protein CotA)
OOM_1086	COG4176	E	ABC-type proline/glycine betaine transport system, permease component
OOM_1087	COG2969	R	Stringent starvation protein B
OOM_1101	COG3611	L	Replication initiation and membrane attachment protein DnaB
OOM_1104	COG3979	G	Chitodextrinase
OOM_1109	COG2814	G	Predicted arabinose efflux permease, MFS family
OOM_1115	COG3104	E	Dipeptide/tripeptide permease
OOM_1160	COG1902	C	2,4-dienoyl-CoA reductase or related NADH-dependent reductase, Old Yellow Enzyme (OYE) family
OOM_1214	COG1511	S	Uncharacterized membrane protein YhgE, phage infection protein (PIP) family
OOM_1220	COG3177	K	Fic family protein
OOM_1223	COG3012	S	Uncharacterized conserved protein YchJ, contains N- and C-terminal SEC-C domains
OOM_1224	COG3012	S	Uncharacterized conserved protein YchJ, contains N- and C-terminal SEC-C domains
OOM_1261	COG0622	R	Predicted phosphodiesterase
OOM_1286	COG1459	NUW	Type II secretory pathway, component PulF
OOM_1337	COG0129	EG	Dihydroxyacid dehydratase/phosphogluconate dehydratase
OOM_1364	COG2271	G	Sugar phosphate permease
OOM_1386	COG0657	I	Acetyl esterase/lipase
OOM_1388	COG0427	C	Acyl-CoA hydrolase
OOM_1403	COG1784	R	TctA family transporter
OOM_1419	COG0491	R	Glyoxylase or a related metal-dependent hydrolase, beta-lactamase superfamily II
OOM_1448	COG2129	R	Predicted phosphoesterase, related to the Icc protein
OOM_1451	COG3522	U	Predicted component of the type VI protein secretion system
OOM_1454	COG0329	EM	Dihydrodipicolinate synthase/N-acetylneuraminate lyase
OOM_1455	COG0685	E	5,10-methylenetetrahydrofolate reductase
OOM_1456	COG0526	O	Thiol-disulfide isomerase or thioredoxin
OOM_1457	COG3523	U	Type VI protein secretion system component VasK
OOM_1459	COG3523	U	Type VI protein secretion system component VasK
OOM_1460	COG3523	U	Type VI protein secretion system component VasK
OOM_1462	COG5119	R	Uncharacterized protein, contains ParB-like nuclease domain
OOM_1463	COG2932	X	Phage repressor protein C, contains Cro/C1-type HTH and peptisase s24 domains
OOM_1465	COG3515	U	Predicted component of the type VI protein secretion system
OOM_1468	COG3319	Q	Thioesterase domain of type I polyketide synthase or non-ribosomal peptide synthetase
OOM_1469	COG3903	R	Predicted ATPase
OOM_1517	COG0551	L	ssDNA-binding Zn-finger and Zn-ribbon domains of topoisomerase 1
OOM_1521	COG3608	R	Predicted deacylase
OOM_1614	COG4123	J	tRNA1(Val) A37 N6-methylase TrmN6
OOM_1617	COG3914	O	Predicted O-linked N-acetylglucosamine transferase, SPINDLY family
OOM_1618	COG1846	K	DNA-binding transcriptional regulator, MarR family
OOM_1619	COG1629	P	Outer membrane receptor proteins, mostly Fe transport
OOM_1623	COG1272	U	Predicted membrane channel-forming protein YqfA, hemolysin III family
OOM_1624	COG0438	M	Glycosyltransferase involved in cell wall bisynthesis
OOM_1669	COG3071	S	Uncharacterized conserved protein HemY, contains two TPR repeats
OOM_1682	COG2853	M	ABC-type transporter Mla maintaining outer membrane lipid asymmetry, lipoprotein component MlaA
OOM_1713	COG0790	T	TPR repeat
OOM_1742	COG1080	G	Phosphoenolpyruvate-protein kinase (PTS system EI component in bacteria)
OOM_1743	COG0732	V	Restriction endonuclease S subunit
OOM_1745	COG1874	G	Beta-galactosidase GanA
OOM_1746	COG1538	M	Outer membrane protein TolC
OOM_1751	COG2814	G	Predicted arabinose efflux permease, MFS family
OOM_1758	COG0841	V	Multidrug efflux pump subunit AcrB
OOM_1759	COG2755	E	Lysophospholipase L1 or related esterase
OOM_1760	COG1226	P	Voltage-gated potassium channel Kch
OOM_1821	COG0841	V	Multidrug efflux pump subunit AcrB
OOM_1822	COG0477	GEPR	MFS family permease
FNO24_0014	COG3593	L	Predicted ATP-dependent endonuclease of the OLD family, contains P-loop ATPase and TOPRIM domains
FNO24_0079	COG2814	G	Predicted arabinose efflux permease, MFS family
FNO24_0095	COG0592	L	DNA polymerase III sliding clamp (beta) subunit, PCNA homolog
FNO24_0117	COG4585	T	Signal transduction histidine kinase
FNO24_0147	COG1182	C	FMN-dependent NADH-azoreductase
FNO24_0247	COG2378	K	Predicted DNA-binding transcriptional regulator YafY, contains an HTH and WYL domains
FNO24_0268	COG3513	V	CRISPR/Cas system Type II associated protein, contains McrA/HNH and RuvC-like nuclease domains
FNO24_0353	COG0745	TK	DNA-binding response regulator, OmpR family, contains REC and winged-helix (wHTH) domain
FNO24_0354	COG3239	I	Fatty acid desaturase
FNO24_0355	COG0662	G	Mannose-6-phosphate isomerase, cupin superfamily
FNO24_0356	COG0348	C	Polyferredoxin
FNO24_0358	COG1051	F	ADP-ribose pyrophosphatase YjhB, NUDIX family
FNO24_0364	COG0397	S	Uncharacterized conserved protein YdiU, UPF0061 family
FNO24_0365	COG1305	O	Transglutaminase-like enzyme, putative cysteine protease
FNO24_0366	COG0735	P	Fe2+ or Zn2+ uptake regulation protein
FNO24_0370	COG1028	IQR	NAD(P)-dependent dehydrogenase, short-chain alcohol dehydrogenase family
FNO24_0377	COG1201	L	Lhr-like helicase
FNO24_0419	COG1440	G	Phosphotransferase system cellobiose-specific component IIB
FNO24_0510	COG1819	G	UDP:flavonoid glycosyltransferase YjiC, YdhE family
FNO24_0526	COG2194	M	Phosphoethanolamine transferase for periplasmic glucans (OPG), alkaline phosphatase superfamily
FNO24_0583	COG3159	S	Uncharacterized conserved protein YigA, DUF484 family
FNO24_0585	COG2249	R	Putative NADPH-quinone reductase (modulator of drug activity B)
FNO24_0713	COG1127	M	ABC-type transporter Mla maintaining outer membrane lipid asymmetry, ATPase component MlaF
FNO24_0714	COG1135	E	ABC-type methionine transport system, ATPase component
FNO24_0721	COG0438	M	Glycosyltransferase involved in cell wall bisynthesis
FNO24_0735	COG0811	U	Biopolymer transport protein ExbB/TolQ
FNO24_0736	COG1715	V	Restriction endonuclease Mrr
FNO24_0776	COG1653	G	ABC-type glycerol-3-phosphate transport system, periplasmic component
FNO24_0807	COG0247	C	Fe-S oxidoreductase
FNO24_0830	COG1595	K	DNA-directed RNA polymerase specialized sigma subunit, sigma24 family
FNO24_0869	COG1757	C	Na+/H+ antiporter NhaC
FNO24_0871	COG2802	S	Uncharacterized protein, similar to the N-terminal domain of Lon protease
FNO24_0874	COG3522	U	Predicted component of the type VI protein secretion system
FNO24_0877	COG0566	J	tRNA G18 (ribose-2'-O)-methylase SpoU
FNO24_0886	COG1290	C	Cytochrome b subunit of the bc complex
FNO24_0891	COG0496	L	Broad specificity polyphosphatase and 5'/3'-nucleotidase SurE
FNO24_0900	COG2954	R	CYTH domain, found in class IV adenylate cyclase and various triphosphatases
FNO24_0965	COG2070	R	NAD(P)H-dependent flavin oxidoreductase YrpB, nitropropane dioxygenase family
FNO24_1088	COG0596	HR	Pimeloyl-ACP methyl ester carboxylesterase
FNO24_1090	COG1670	JO	Protein N-acetyltransferase, RimJ/RimL family
FNO24_1108	COG0592	L	DNA polymerase III sliding clamp (beta) subunit, PCNA homolog
FNO24_1109	COG0318	IQ	Acyl-CoA synthetase (AMP-forming)/AMP-acid ligase II
FNO24_1110	COG1191	K	DNA-directed RNA polymerase specialized sigma subunit
FNO24_1113	COG0286	V	Type I restriction-modification system, DNA methylase subunit
FNO24_1115	COG3391	R	DNA-binding beta-propeller fold protein YncE
FNO24_1177	COG0442	J	Prolyl-tRNA synthetase
FNO24_1251	COG1695	K	DNA-binding transcriptional regulator, PadR family
FNO24_1271	COG1995	H	4-hydroxy-L-threonine phosphate dehydrogenase PdxA
FNO24_1272	COG4106	C	Trans-aconitate methyltransferase
FNO24_1428	COG2304	R	Secreted protein containing bacterial Ig-like domain and vWFA domain
FNO24_1490	COG1033	R	Predicted exporter protein, RND superfamily
FNO24_1498	COG5553	R	Predicted metal-dependent enzyme of the double-stranded beta helix superfamily
FNO24_1534	COG0286	V	Type I restriction-modification system, DNA methylase subunit
FNO24_1535	COG0196	H	FAD synthase
FNO24_1557	COG0566	J	tRNA G18 (ribose-2'-O)-methylase SpoU
FNO24_1561	COG0854	H	Pyridoxine 5'-phosphate synthase PdxJ
FNO24_1572	COG3397	R	Predicted carbohydrate-binding protein, contains CBM5 and CBM33 domains
FNO24_1603	COG0209	F	Ribonucleotide reductase alpha subunit
FNO24_1604	COG1070	G	Sugar (pentulose or hexulose) kinase
FNO24_1609	COG0739	M	Murein DD-endopeptidase MepM and murein hydrolase activator NlpD, contain LysM domain
FNO24_1654	COG0438	M	Glycosyltransferase involved in cell wall bisynthesis
FNO24_1812	COG1235	P	Phosphoribosyl 1,2-cyclic phosphodiesterase
FNO24_1892	COG1131	V	ABC-type multidrug transport system, ATPase component
FNO24_1893	COG3344	X	Retron-type reverse transcriptase
FNO24_1902	COG3434	T	c-di-GMP-related signal transduction protein, contains EAL and HDOD domains
FNO190_0117	COG2227	H	2-polyprenyl-3-methyl-5-hydroxy-6-metoxy-1,4-benzoquinol methylase
M973_00095	COG2317	E	Zn-dependent carboxypeptidase, M32 family
M973_00120	COG0534	V	Na+-driven multidrug efflux pump
M973_00235	COG3259	C	Coenzyme F420-reducing hydrogenase, alpha subunit
M973_00320	COG0547	E	Anthranilate phosphoribosyltransferase
M973_00340	COG1690	J	RNA-splicing ligase RtcB, repairs tRNA damage
M973_00345	COG0147	EH	Anthranilate/para-aminobenzoate synthases component I
M973_00350	COG0147	EH	Anthranilate/para-aminobenzoate synthases component I
M973_00520	COG4196	S	Uncharacterized conserved protein, DUF2126 family
M973_00530	COG0616	O	Periplasmic serine protease, ClpP class
M973_00535	COG4196	S	Uncharacterized conserved protein, DUF2126 family
M973_01000	COG4575	J	Membrane-anchored ribosome-binding protein, inhibits growth in stationary phase, ElaB/YqjD/DUF883 family
M973_01370	COG0683	E	ABC-type branched-chain amino acid transport system, periplasmic component
M973_01380	COG3228	T	Mlc titration factor MtfA, regulates ptsG expression
M973_01895	COG4966	NW	Tfp pilus assembly protein PilW
M973_01955	COG0456	J	Ribosomal protein S18 acetylase RimI and related acetyltransferases
M973_01960	COG0531	E	Amino acid transporter
M973_01980	COG0608	L	Single-stranded DNA-specific exonuclease, DHH superfamily, may be involved in archaeal DNA replication intiation
M973_02110	COG2252	F	Xanthine/uracil/vitamin C permease, AzgA family
M973_02120	COG1119	P	ABC-type molybdenum transport system, ATPase component/photorepair protein PhrA
M973_02885	COG0477	GEPR	MFS family permease
M973_02895	COG3304	S	Uncharacterized membrane protein YccF, DUF307 family
M973_02920	COG1063	ER	Threonine dehydrogenase or related Zn-dependent dehydrogenase
M973_02985	COG0457	R	Tetratricopeptide (TPR) repeat
M973_02995	COG0612	R	Predicted Zn-dependent peptidase
M973_03005	COG1897	E	Homoserine trans-succinylase
M973_03020	COG3976	R	Uncharacterized protein, contains FMN-binding domain
M973_03295	COG3104	E	Dipeptide/tripeptide permease
M973_03305	COG3104	E	Dipeptide/tripeptide permease
M973_03415	COG2204	T	DNA-binding transcriptional response regulator, NtrC family, contains REC, AAA-type ATPase, and a Fis-type DNA-binding domains
M973_03485	COG0628	R	Predicted PurR-regulated permease PerM
M973_03635	COG3201	H	Nicotinamide riboside transporter PnuC
M973_03770	COG3177	K	Fic family protein
M973_03775	COG3012	S	Uncharacterized conserved protein YchJ, contains N- and C-terminal SEC-C domains
M973_03780	COG3012	S	Uncharacterized conserved protein YchJ, contains N- and C-terminal SEC-C domains
M973_03840	COG4128	R	Zona occludens toxin, predicted ATPase
M973_04120	COG2804	NUW	Type II secretory pathway ATPase GspE/PulE or T4P pilus assembly pathway ATPase PilB
M973_04325	COG0654	HC	2-polyprenyl-6-methoxyphenol hydroxylase and related FAD-dependent oxidoreductases
M973_04430	COG3104	E	Dipeptide/tripeptide permease
M973_04435	COG3104	E	Dipeptide/tripeptide permease
M973_04520	COG3608	R	Predicted deacylase
M973_04525	COG5316	S	Uncharacterized protein
M973_04595	COG3104	E	Dipeptide/tripeptide permease
M973_04600	COG3104	E	Dipeptide/tripeptide permease
M973_04610	COG3104	E	Dipeptide/tripeptide permease
M973_04980	COG1493	T	Serine kinase of the HPr protein, regulates carbohydrate metabolism
M973_05190	COG0057	G	Glyceraldehyde-3-phosphate dehydrogenase/erythrose-4-phosphate dehydrogenase
M973_05210	COG0738	G	Fucose permease
M973_05230	COG0161	H	Adenosylmethionine-8-amino-7-oxononanoate aminotransferase
M973_05545	COG0179	Q	2-keto-4-pentenoate hydratase/2-oxohepta-3-ene-1,7-dioic acid hydratase (catechol pathway)
M973_05580	COG3104	E	Dipeptide/tripeptide permease
M973_05970	COG4948	MR	L-alanine-DL-glutamate epimerase or related enzyme of enolase superfamily
M973_06240	COG0286	V	Type I restriction-modification system, DNA methylase subunit
M973_06495	COG1649	S	Uncharacterized lipoprotein YddW, UPF0748 family
M973_06500	COG3525	G	N-acetyl-beta-hexosaminidase
M973_06640	COG0107	E	Imidazole glycerol phosphate synthase subunit HisF
M973_06665	COG1020	Q	Non-ribosomal peptide synthetase component F
M973_06680	COG2226	H	Ubiquinone/menaquinone biosynthesis C-methylase UbiE
M973_06795	COG2038	H	NaMN:DMB phosphoribosyltransferase
M973_06950	COG0438	M	Glycosyltransferase involved in cell wall bisynthesis
M973_06955	COG0297	G	Glycogen synthase
M973_06960	COG0224	C	FoF1-type ATP synthase, gamma subunit
M973_07095	COG4106	C	Trans-aconitate methyltransferase
M973_07275	COG1053	C	Succinate dehydrogenase/fumarate reductase, flavoprotein subunit
M973_07280	COG0277	C	FAD/FMN-containing dehydrogenase
M973_07490	COG3049	MR	Penicillin V acylase or related amidase, Ntn superfamily
M973_07790	COG2351	F	5-hydroxyisourate hydrolase (purine catabolism), transthyretin-related family
M973_08060	COG1289	S	Uncharacterized membrane protein YccC
M973_08065	COG3808	C	Na+ or H+-translocating membrane pyrophosphatase
M973_08070	COG2274	V	ABC-type bacteriocin/lantibiotic exporters, contain an N-terminal double-glycine peptidase domain
M973_08265	COG1835	M	Peptidoglycan/LPS O-acetylase OafA/YrhL, contains acyltransferase and SGNH-hydrolase domains
M973_08400	COG2814	G	Predicted arabinose efflux permease, MFS family
M973_08585	COG4643	X	Uncharacterized domain associated with phage/plasmid primase
M973_08885	COG3786	M	L,D-peptidoglycan transpeptidase YkuD, ErfK/YbiS/YcfS/YnhG family
M973_09490	COG2805	NW	Tfp pilus assembly protein PilT, pilus retraction ATPase
M973_09610	COG3397	R	Predicted carbohydrate-binding protein, contains CBM5 and CBM33 domains
M973_09615	COG3469	G	Chitinase
M973_09625	COG3469	G	Chitinase
M973_09700	COG1485	R	Predicted ATPase
M973_09840	COG0160	E	4-aminobutyrate aminotransferase or related aminotransferase
M973_09845	COG0160	E	4-aminobutyrate aminotransferase or related aminotransferase
M973_09875	COG2814	G	Predicted arabinose efflux permease, MFS family
M973_09995	COG3109	T	sRNA-binding protein
